# Supplementary material for: Prevalence, heritability and genetic correlations of congenital sensorineural deafness and coat pigmentation phenotype in the English bull terrier
Source: BMC Vet Res. 2016 Jul 22;12:146. doi: 10.1186/s12917-016-0777-6 (PMC4957289; doi:10.1186/s12917-016-0777-6)
Supplement: Additional file 1: — Phenotypic data of 1060 English bull terrier puppies included in the study. Phenotypic data file, including animal identification numbers, effects and phenotypic data; fields are: datid – data point identity number; pid – pedigree identity number; ps – sire pedigree identity number; pd – dam pedigree identity number; litter – litter number; f – inbreeding coefficient; sex – 0 = male, 1 = female; age – age in days at BAER test; yot – year of BAER test; patch – location of patches; 0 = solid coloured, 1 = all white, 2 = white with patch on head, 3 = white with patch on body, 4 = white with patches on head and body. mel – pigmentation categorisation 1; 0 = all white, 1 = patch on head only, 2 = patch on body, 3 = solid coloured. mel1 – pigmentation categorisation 2; 0 = all white, 1 = non-white (including patched); mel2 – pigmentation categorisation 3; 0 = all white, 1 = patched, 2 = solid coloured; deaf1 – hearing status categorisation 1; 0 = bilaterally hearing, 1 = uni- or bilaterally deaf; deaf2 – hearing status categorisation 2; 0 = bilaterally hearing, 1 = unilaterally deaf, 2 = bilaterally deaf. (TXT 59 kb) [file 12917_2016_777_MOESM1_ESM.txt]

datid	pid	ps	pd	litter	f	sex	age	yot	patch	mel	mel1	mel2	deaf1	deaf2
1	40825	36560	33716	16549	0.1038	1	36	1999	1	0	0	0	1	1
2	40822	36560	33716	16549	0.1038	1	36	1999	2	1	1	1	1	1
3	40826	36560	33716	16549	0.1038	0	36	1999	1	0	0	0	0	0
4	40823	36560	33716	16549	0.1038	0	36	1999	2	1	1	1	0	0
5	40827	36560	33716	16549	0.1038	1	36	1999	2	1	1	1	1	1
6	40824	36560	33716	16549	0.1038	1	36	1999	2	1	1	1	0	0
7	55958	51065	40200	19598	0.052	1	42	2000	1	0	0	0	0	0
8	55962	51065	40200	19598	0.052	1	42	2000	2	1	1	1	0	0
9	55960	51065	40200	19598	0.052	0	42	2000	0	3	1	2	0	0
10	55957	51065	40200	19598	0.052	0	42	2000	2	1	1	1	1	1
11	55961	51065	40200	19598	0.052	1	42	2000	0	3	1	2	0	0
12	55959	51065	40200	19598	0.052	0	42	2000	1	0	0	0	0	0
13	49653	43407	36062	18379	0.1725	0	40	2001	2	1	1	1	0	0
14	49654	43407	36062	18379	0.1725	1	40	2001	1	0	0	0	0	0
15	49651	43407	36062	18379	0.1725	0	40	2001	0	3	1	2	0	0
16	49652	43407	36062	18379	0.1725	1	40	2001	2	1	1	1	0	0
17	56725	51065	46910	19742	0.092	0	43	2001	0	3	1	2	0	0
18	56722	51065	46910	19742	0.092	1	43	2001	0	3	1	2	0	0
19	56723	51065	46910	19742	0.092	1	43	2001	2	1	1	1	0	0
20	56724	51065	46910	19742	0.092	0	43	2001	0	3	1	2	0	0
21	56726	51065	46910	19742	0.092	0	43	2001	0	3	1	2	0	0
22	53878	46878	45912	19195	0.0463	0	45	2002	2	1	1	1	0	0
23	54061	47693	39602	19229	0.2581	1	36	2002	0	3	1	2	0	0
24	54057	47693	39602	19229	0.2581	0	36	2002	0	3	1	2	0	0
26	54059	47693	39602	19229	0.2581	0	36	2002	0	3	1	2	0	0
27	54060	47693	39602	19229	0.2581	1	36	2002	0	3	1	2	0	0
28	54058	47693	39602	19229	0.2581	1	36	2002	0	3	1	2	0	0
29	54056	47693	39602	19229	0.2581	1	36	2002	1	0	0	0	0	0
30	54055	47693	39602	19229	0.2581	0	36	2002	2	1	1	1	1	1
31	57358	51743	40200	19872	0.109	1	49	2002	1	0	0	0	0	0
32	57359	51743	40200	19872	0.109	0	49	2002	2	1	1	1	0	0
33	57360	51743	40200	19872	0.109	1	49	2002	4	2	1	1	0	0
35	54225	47057	45162	19261	0.127	1	53	2002	0	3	1	2	0	0
36	57798	46080	50889	19966	0.2318	1	42	2002	0	3	1	2	0	0
37	57808	46080	50889	19966	0.2318	1	42	2002	2	1	1	1	0	0
38	57805	46080	50889	19966	0.2318	0	42	2002	1	0	0	0	0	0
39	57807	46080	50889	19966	0.2318	0	42	2002	2	1	1	1	0	0
40	57803	46080	50889	19966	0.2318	0	42	2002	2	1	1	1	0	0
41	57799	46080	50889	19966	0.2318	0	42	2002	0	3	1	2	0	0
42	57806	46080	50889	19966	0.2318	0	42	2002	2	1	1	1	0	0
43	57804	46080	50889	19966	0.2318	0	42	2002	3	2	1	1	0	0
44	61767	56615	56480	20735	0.1238	1	40	2002	0	3	1	2	1	1
45	61766	56615	56480	20735	0.1238	1	40	2002	2	1	1	1	1	1
46	50138	44752	36127	18482	0.0719	0	42	2003	1	0	0	0	0	0
47	50140	44752	36127	18482	0.0719	0	42	2003	0	3	1	2	0	0
48	50139	44752	36127	18482	0.0719	0	42	2003	0	3	1	2	0	0
49	54600	47057	48954	19338	0.0983	1	42	2003	2	1	1	1	0	0
50	54601	47057	48954	19338	0.0983	1	42	2003	1	0	0	0	0	0
51	54605	47057	48954	19338	0.0983	1	42	2003	2	1	1	1	0	0
52	54606	47057	48954	19338	0.0983	1	42	2003	1	0	0	0	0	0
53	54604	47057	48954	19338	0.0983	1	42	2003	1	0	0	0	0	0
54	54602	47057	48954	19338	0.0983	0	42	2003	2	1	1	1	0	0
55	54607	47057	48954	19338	0.0983	0	42	2003	2	1	1	1	0	0
56	54603	47057	48954	19338	0.0983	0	42	2003	1	0	0	0	0	0
57	58575	53058	45912	20124	0.1209	0	40	2003	2	1	1	1	0	0
58	58578	53058	45912	20124	0.1209	1	40	2003	2	1	1	1	0	0
59	58571	53058	45912	20124	0.1209	1	40	2003	0	3	1	2	0	0
60	58570	53058	45912	20124	0.1209	1	40	2003	0	3	1	2	0	0
61	58576	53058	45912	20124	0.1209	1	40	2003	0	3	1	2	0	0
62	58577	53058	45912	20124	0.1209	1	40	2003	0	3	1	2	0	0
63	58556	51646	49273	20122	0.1696	1	47	2003	1	0	0	0	0	0
64	58557	51646	49273	20122	0.1696	0	47	2003	1	0	0	0	0	0
65	58562	51646	49273	20122	0.1696	1	47	2003	2	1	1	1	0	0
66	58559	51646	49273	20122	0.1696	0	47	2003	1	0	0	0	0	0
67	58561	51646	49273	20122	0.1696	0	47	2003	2	1	1	1	0	0
68	58558	51646	49273	20122	0.1696	1	47	2003	0	3	1	2	0	0
69	58560	51646	49273	20122	0.1696	1	47	2003	0	3	1	2	0	0
70	58563	51646	49273	20122	0.1696	1	47	2003	2	1	1	1	0	0
71	58564	51646	49273	20122	0.1696	1	47	2003	2	1	1	1	0	0
72	54952	47057	45162	19407	0.127	1	40	2003	0	3	1	2	0	0
73	54950	47057	45162	19407	0.127	0	40	2003	0	3	1	2	0	0
74	54949	47057	45162	19407	0.127	1	40	2003	0	3	1	2	0	0
75	54948	47057	45162	19407	0.127	0	40	2003	0	3	1	2	0	0
76	54946	47057	45162	19407	0.127	1	40	2003	2	1	1	1	0	0
77	54947	47057	45162	19407	0.127	1	40	2003	2	1	1	1	0	0
78	54945	47057	45162	19407	0.127	0	40	2003	3	2	1	1	0	0
79	62477	40201	55958	20873	0.1625	0	39	2003	1	0	0	0	0	0
80	59345	51646	45218	20284	0.1146	1	50	2004	1	0	0	0	0	0
81	59342	51646	45218	20284	0.1146	1	50	2004	0	3	1	2	0	0
82	59346	51646	45218	20284	0.1146	0	50	2004	1	0	0	0	0	0
83	59344	51646	45218	20284	0.1146	1	50	2004	0	3	1	2	0	0
84	59343	51646	45218	20284	0.1146	1	50	2004	0	3	1	2	0	0
85	67442	61997	56501	21868	0.2313	1	43	2004	2	1	1	1	0	0
86	67446	61997	56501	21868	0.2313	1	43	2004	1	0	0	0	0	0
87	67444	61997	56501	21868	0.2313	1	43	2004	2	1	1	1	0	0
88	67445	61997	56501	21868	0.2313	1	43	2004	2	1	1	1	0	0
89	67443	61997	56501	21868	0.2313	0	43	2004	2	1	1	1	0	0
90	67441	61997	56501	21868	0.2313	1	43	2004	2	1	1	1	0	0
91	50290	44752	45549	18512	0.0564	0	44	2004	1	0	0	0	1	1
92	50289	44752	45549	18512	0.0564	1	44	2004	0	3	1	2	0	0
93	50286	44752	45549	18512	0.0564	1	44	2004	0	3	1	2	0	0
94	50287	44752	45549	18512	0.0564	0	44	2004	0	3	1	2	0	0
95	50291	44752	45549	18512	0.0564	1	44	2004	0	3	1	2	0	0
96	50292	44752	45549	18512	0.0564	1	44	2004	0	3	1	2	0	0
97	50288	44752	45549	18512	0.0564	1	44	2004	0	3	1	2	0	0
98	50285	44752	45549	18512	0.0564	1	44	2004	0	3	1	2	0	0
99	63179	56505	51466	21012	0.1365	0	45	2004	0	3	1	2	0	0
100	63170	56505	51466	21012	0.1365	0	45	2004	0	3	1	2	0	0
101	63171	56505	51466	21012	0.1365	0	45	2004	1	0	0	0	0	0
102	63168	56505	51466	21012	0.1365	1	45	2004	2	1	1	1	0	0
103	63169	56505	51466	21012	0.1365	1	45	2004	0	3	1	2	0	0
104	63172	56505	51466	21012	0.1365	1	45	2004	0	3	1	2	0	0
105	59942	53302	50889	20405	0.1398	0	35	2004	1	0	0	0	0	0
106	59940	53302	50889	20405	0.1398	0	35	2004	1	0	0	0	0	0
107	59943	53302	50889	20405	0.1398	0	35	2004	2	1	1	1	0	0
108	59939	53302	50889	20405	0.1398	0	35	2004	2	1	1	1	0	0
109	59938	53302	50889	20405	0.1398	0	35	2004	2	1	1	1	0	0
110	59941	53302	50889	20405	0.1398	0	35	2004	2	1	1	1	0	0
111	59937	53302	50889	20405	0.1398	1	35	2004	1	0	0	0	0	0
112	67705	61997	45605	21918	0.105	0	46	2004	2	1	1	1	1	1
113	67703	61997	45605	21918	0.105	1	46	2004	2	1	1	1	0	0
114	67706	61997	45605	21918	0.105	1	46	2004	2	1	1	1	1	1
115	67700	61997	45605	21918	0.105	0	46	2004	1	0	0	0	0	0
116	67701	61997	45605	21918	0.105	1	46	2004	2	1	1	1	0	0
117	67707	61997	45605	21918	0.105	1	46	2004	2	1	1	1	0	0
118	67702	61997	45605	21918	0.105	0	46	2004	2	1	1	1	0	0
119	67704	61997	45605	21918	0.105	1	46	2004	2	1	1	1	0	0
120	60036	53940	48954	20424	0.0794	0	42	2004	2	1	1	1	0	0
121	60033	53940	48954	20424	0.0794	0	42	2004	2	1	1	1	0	0
123	60037	53940	48954	20424	0.0794	0	42	2004	2	1	1	1	0	0
124	60035	53940	48954	20424	0.0794	1	42	2004	2	1	1	1	0	0
125	60032	53940	48954	20424	0.0794	0	42	2004	2	1	1	1	0	0
126	60034	53940	48954	20424	0.0794	0	42	2004	2	1	1	1	1	1
127	63814	47719	55958	21137	0.0951	1	41	2004	1	0	0	0	0	0
128	67957	57409	61994	21967	0.1936	0	47	2005	0	3	1	2	0	0
129	67955	57409	61994	21967	0.1936	1	47	2005	1	0	0	0	0	0
130	67956	57409	61994	21967	0.1936	1	47	2005	0	3	1	2	0	0
131	64259	59346	51093	21239	0.1128	1	45	2005	1	0	0	0	0	0
132	64260	59346	51093	21239	0.1128	0	45	2005	2	1	1	1	0	0
133	64254	57935	49952	21236	0.1355	1	57	2005	0	3	1	2	0	0
134	68118	62488	49966	22002	0.1209	1	43	2005	0	3	1	2	0	0
135	64400	57108	54768	21272	0.0696	1	36	2005	1	0	0	0	0	0
136	64399	57108	54768	21272	0.0696	0	36	2005	2	1	1	1	0	0
137	64403	57108	54768	21272	0.0696	1	36	2005	2	1	1	1	0	0
138	64401	57108	54768	21272	0.0696	0	36	2005	0	3	1	2	0	0
139	64402	57108	54768	21272	0.0696	1	36	2005	0	3	1	2	0	0
140	64516	37256	56080	21294	0.0054	0	42	2005	2	1	1	1	0	0
141	64517	37256	56080	21294	0.0054	0	42	2005	0	3	1	2	0	0
142	64515	37256	56080	21294	0.0054	1	42	2005	2	1	1	1	1	1
144	64551	56619	56501	21303	0.2204	1	51	2005	2	1	1	1	0	0
145	64547	56619	56501	21303	0.2204	1	51	2005	0	3	1	2	0	0
146	68670	61997	56500	22104	0.2313	0	46	2005	3	2	1	1	0	0
147	68669	61997	56500	22104	0.2313	1	46	2005	2	1	1	1	0	0
148	68668	61997	56500	22104	0.2313	0	46	2005	1	0	0	0	1	1
149	68666	61997	56500	22104	0.2313	0	46	2005	1	0	0	0	0	0
150	68667	61997	56500	22104	0.2313	0	46	2005	1	0	0	0	0	0
151	60655	53991	55058	20545	0.216	1	37	2005	0	3	1	2	0	0
152	60653	53991	55058	20545	0.216	0	37	2005	0	3	1	2	0	0
153	60654	53991	55058	20545	0.216	0	37	2005	0	3	1	2	0	0
154	60652	53991	55058	20545	0.216	1	37	2005	0	3	1	2	0	0
155	60651	53991	55058	20545	0.216	1	37	2005	2	1	1	1	0	0
156	60650	53991	55058	20545	0.216	0	37	2005	2	1	1	1	0	0
157	60649	53991	55058	20545	0.216	0	37	2005	2	1	1	1	0	0
158	65291	60054	55958	21445	0.1029	1	39	2006	0	3	1	2	0	0
159	60774	53302	51466	20567	0.1439	0	41	2006	0	3	1	2	0	0
160	60773	53302	51466	20567	0.1439	1	41	2006	0	3	1	2	0	0
161	60772	53302	51466	20567	0.1439	1	41	2006	2	1	1	1	0	0
162	65428	58334	57358	21475	0.1032	0	48	2006	0	3	1	2	0	0
163	65427	58334	57358	21475	0.1032	1	48	2006	2	1	1	1	0	0
164	69226	63376	45605	22212	0.1573	1	45	2006	2	1	1	1	0	0
165	69233	63376	45605	22212	0.1573	1	45	2006	0	3	1	2	0	0
166	69229	63376	45605	22212	0.1573	0	45	2006	0	3	1	2	0	0
167	69230	63376	45605	22212	0.1573	0	45	2006	0	3	1	2	0	0
168	69227	63376	45605	22212	0.1573	0	45	2006	0	3	1	2	0	0
169	69232	63376	45605	22212	0.1573	0	45	2006	0	3	1	2	0	0
170	69228	63376	45605	22212	0.1573	0	45	2006	0	3	1	2	0	0
171	69231	63376	45605	22212	0.1573	0	45	2006	2	1	1	1	0	0
172	65530	57409	58965	21495	0.1624	0	45	2006	1	0	0	0	0	0
173	65534	57409	58965	21495	0.1624	1	45	2006	2	1	1	1	0	0
174	65529	57409	58965	21495	0.1624	1	45	2006	1	0	0	0	0	0
175	65528	57409	58965	21495	0.1624	1	45	2006	1	0	0	0	0	0
177	65532	57409	58965	21495	0.1624	1	45	2006	2	1	1	1	0	0
178	65533	57409	58965	21495	0.1624	1	45	2006	0	3	1	2	0	0
179	65531	57409	58965	21495	0.1624	0	45	2006	0	3	1	2	0	0
180	73264	37256	67444	23035	0.0063	1	51	2006	2	1	1	1	0	0
181	65648	37256	58576	21521	0.0061	1	55	2006	0	3	1	2	0	0
182	65791	59540	48954	21549	0.0956	0	39	2006	1	0	0	0	0	0
183	65789	59540	48954	21549	0.0956	0	39	2006	2	1	1	1	0	0
184	65788	59540	48954	21549	0.0956	0	39	2006	2	1	1	1	0	0
185	65799	59540	48954	21549	0.0956	1	39	2006	0	3	1	2	0	0
186	65797	59540	48954	21549	0.0956	1	39	2006	0	3	1	2	0	0
187	65798	59540	48954	21549	0.0956	1	39	2006	0	3	1	2	0	0
188	69698	57108	63172	22305	0.0832	0	46	2006	0	3	1	2	0	0
189	69702	57108	63172	22305	0.0832	0	46	2006	0	3	1	2	0	0
190	69704	57108	63172	22305	0.0832	0	46	2006	0	3	1	2	0	0
191	69705	57108	63172	22305	0.0832	0	46	2006	0	3	1	2	0	0
192	69701	57108	63172	22305	0.0832	0	46	2006	0	3	1	2	0	0
193	69699	57108	63172	22305	0.0832	1	46	2006	0	3	1	2	0	0
194	69700	57108	63172	22305	0.0832	1	46	2006	0	3	1	2	0	0
195	65869	37256	59937	21565	0.0071	1	35	2006	2	1	1	1	1	1
196	65870	37256	59937	21565	0.0071	1	35	2006	0	3	1	2	0	0
197	60928	53940	54273	20596	0.1406	1	38	2006	2	1	1	1	0	0
198	60930	53940	54273	20596	0.1406	0	38	2006	1	0	0	0	0	0
199	60929	53940	54273	20596	0.1406	0	38	2006	2	1	1	1	1	1
200	60927	53940	54273	20596	0.1406	0	38	2006	0	3	1	2	0	0
201	73483	67700	61994	23082	0.2309	0	46	2006	2	1	1	1	0	0
202	78260	63659	72797	24106	0.1895	1	49	2006	0	3	1	2	0	0
203	78258	63659	72797	24106	0.1895	1	49	2006	2	1	1	1	0	0
204	78259	63659	72797	24106	0.1895	0	49	2006	2	1	1	1	0	0
205	78262	63659	72797	24106	0.1895	1	49	2006	0	3	1	2	0	0
206	78263	63659	72797	24106	0.1895	1	49	2006	0	3	1	2	0	0
207	78261	63659	72797	24106	0.1895	0	49	2006	0	3	1	2	0	0
208	66006	50342	58457	21593	0.0634	0	42	2006	0	3	1	2	0	0
209	66010	50342	58457	21593	0.0634	0	42	2006	1	0	0	0	1	1
210	66012	50342	58457	21593	0.0634	0	42	2006	0	3	1	2	0	0
211	66011	50342	58457	21593	0.0634	1	42	2006	2	1	1	1	0	0
212	66013	50342	58457	21593	0.0634	1	42	2006	0	3	1	2	0	0
213	66007	50342	58457	21593	0.0634	1	42	2006	2	1	1	1	1	1
214	66191	50342	57358	21635	0.0281	1	40	2007	0	3	1	2	0	0
215	66190	50342	57358	21635	0.0281	1	40	2007	0	3	1	2	0	0
216	66192	50342	57358	21635	0.0281	1	40	2007	0	3	1	2	0	0
217	66194	50342	57358	21635	0.0281	1	40	2007	0	3	1	2	0	0
218	66193	50342	57358	21635	0.0281	1	40	2007	0	3	1	2	0	0
219	70424	63372	45604	22457	0.1573	0	51	2007	0	3	1	2	0	0
220	70423	63372	45604	22457	0.1573	1	51	2007	0	3	1	2	0	0
221	70457	63580	54780	22462	0.1194	1	47	2007	0	3	1	2	0	0
222	70453	63580	54780	22462	0.1194	1	47	2007	0	3	1	2	0	0
223	70450	63580	54780	22462	0.1194	1	47	2007	0	3	1	2	0	0
224	70455	63580	54780	22462	0.1194	1	47	2007	0	3	1	2	0	0
225	70456	63580	54780	22462	0.1194	1	47	2007	0	3	1	2	0	0
226	70451	63580	54780	22462	0.1194	0	47	2007	0	3	1	2	0	0
227	70454	63580	54780	22462	0.1194	0	47	2007	0	3	1	2	0	0
228	70452	63580	54780	22462	0.1194	0	47	2007	0	3	1	2	0	0
229	66341	57409	58641	21664	0.2015	0	39	2007	2	1	1	1	0	0
230	66342	57409	58641	21664	0.2015	0	39	2007	1	0	0	0	1	2
231	66343	57409	58641	21664	0.2015	1	39	2007	2	1	1	1	0	0
232	66340	57409	58641	21664	0.2015	1	39	2007	2	1	1	1	0	0
233	66361	59852	58965	21669	0.1903	0	43	2007	2	1	1	1	0	0
234	66356	59852	58965	21669	0.1903	1	43	2007	1	0	0	0	0	0
235	66357	59852	58965	21669	0.1903	0	43	2007	1	0	0	0	0	0
236	66355	59852	58965	21669	0.1903	0	43	2007	1	0	0	0	1	1
237	66360	59852	58965	21669	0.1903	0	43	2007	0	3	1	2	0	0
238	66362	59852	58965	21669	0.1903	1	43	2007	0	3	1	2	0	0
239	70777	65056	63993	22524	0.1159	0	35	2007	1	0	0	0	0	0
240	70782	65056	63993	22524	0.1159	1	35	2007	2	1	1	1	1	2
241	70776	65056	63993	22524	0.1159	1	35	2007	0	3	1	2	0	0
242	70772	65056	63993	22524	0.1159	1	35	2007	0	3	1	2	0	0
243	70775	65056	63993	22524	0.1159	0	35	2007	1	0	0	0	1	1
244	70774	65056	63993	22524	0.1159	0	35	2007	2	1	1	1	1	1
245	70783	65056	63993	22524	0.1159	0	35	2007	2	1	1	1	0	0
246	70778	65056	63993	22524	0.1159	0	35	2007	0	3	1	2	0	0
247	70773	65056	63993	22524	0.1159	0	35	2007	0	3	1	2	0	0
248	70808	57409	63427	22530	0.2027	0	38	2007	1	0	0	0	1	1
249	70809	57409	63427	22530	0.2027	0	38	2007	1	0	0	0	0	0
250	70812	57409	63427	22530	0.2027	0	38	2007	0	3	1	2	0	0
251	70810	57409	63427	22530	0.2027	0	38	2007	0	3	1	2	0	0
252	70806	57409	63427	22530	0.2027	0	38	2007	2	1	1	1	1	2
253	70807	57409	63427	22530	0.2027	1	38	2007	1	0	0	0	1	1
254	70811	57409	63427	22530	0.2027	1	38	2007	0	3	1	2	0	0
255	70813	57409	63427	22530	0.2027	1	38	2007	2	1	1	1	0	0
256	66428	50342	59702	21682	0.0535	1	39	2007	0	3	1	2	0	0
257	66431	50342	59702	21682	0.0535	1	39	2007	2	1	1	1	1	1
258	66425	50342	59702	21682	0.0535	1	39	2007	1	0	0	0	0	0
259	66426	50342	59702	21682	0.0535	1	39	2007	1	0	0	0	0	0
260	66427	50342	59702	21682	0.0535	0	39	2007	1	0	0	0	1	1
261	66432	50342	59702	21682	0.0535	0	39	2007	0	3	1	2	0	0
262	66429	50342	59702	21682	0.0535	0	39	2007	0	3	1	2	0	0
263	66426	50342	59702	21682	0.0535	0	39	2007	0	3	1	2	0	0
264	74229	61997	67955	23231	0.2752	0	46	2007	1	0	0	0	0	0
265	74228	61997	67955	23231	0.2752	0	46	2007	1	0	0	0	0	0
266	74232	61997	67955	23231	0.2752	1	46	2007	1	0	0	0	0	0
267	74230	61997	67955	23231	0.2752	1	46	2007	1	0	0	0	0	0
268	74231	61997	67955	23231	0.2752	1	46	2007	1	0	0	0	0	0
269	74227	61997	67955	23231	0.2752	1	46	2007	1	0	0	0	0	0
270	61139	54887	55490	20639	0.1237	0	56	2007	0	3	1	2	0	0
271	61142	54887	55490	20639	0.1237	1	56	2007	1	0	0	0	0	0
272	61140	54887	55490	20639	0.1237	0	56	2007	0	3	1	2	0	0
273	61138	54887	55490	20639	0.1237	1	56	2007	0	3	1	2	0	0
274	61141	54887	55490	20639	0.1237	1	56	2007	2	1	1	1	0	0
275	61143	54887	55490	20639	0.1237	1	56	2007	2	1	1	1	0	0
276	61137	54887	55490	20639	0.1237	1	56	2007	2	1	1	1	0	0
277	66576	50342	58457	21708	0.0634	1	41	2007	0	3	1	2	0	0
278	66577	50342	58457	21708	0.0634	1	41	2007	2	1	1	1	0	0
279	66578	50342	58457	21708	0.0634	0	41	2007	2	1	1	1	0	0
280	66575	50342	58457	21708	0.0634	0	41	2007	1	0	0	0	0	0
281	66574	50342	58457	21708	0.0634	0	41	2007	2	1	1	1	1	1
282	71202	50342	64342	22608	0.052	0	45	2007	0	3	1	2	0	0
283	71203	50342	64342	22608	0.052	0	45	2007	0	3	1	2	0	0
284	71198	50342	64342	22608	0.052	0	45	2007	0	3	1	2	0	0
285	71206	50342	64342	22608	0.052	1	45	2007	2	1	1	1	1	1
286	71200	50342	64342	22608	0.052	1	45	2007	0	3	1	2	0	0
287	71199	50342	64342	22608	0.052	1	45	2007	0	3	1	2	0	0
288	71204	50342	64342	22608	0.052	1	45	2007	0	3	1	2	0	0
289	71201	50342	64342	22608	0.052	1	45	2007	0	3	1	2	0	0
290	71332	63580	45605	22633	0.1482	1	40	2007	0	3	1	2	0	0
291	71330	63580	45605	22633	0.1482	1	40	2007	0	3	1	2	0	0
292	71329	63580	45605	22633	0.1482	1	40	2007	2	1	1	1	0	0
293	71333	63580	45605	22633	0.1482	0	40	2007	0	3	1	2	0	0
294	71323	63580	45605	22633	0.1482	0	40	2007	0	3	1	2	0	0
295	71328	63580	45605	22633	0.1482	0	40	2007	2	1	1	1	1	1
296	71331	63580	45605	22633	0.1482	0	40	2007	2	1	1	1	0	0
297	71334	63580	45605	22633	0.1482	0	40	2007	2	1	1	1	0	0
298	71409	63864	62491	22648	0.0948	0	46	2007	0	3	1	2	0	0
299	71408	63864	62491	22648	0.0948	0	46	2007	1	0	0	0	0	0
300	71416	63864	62491	22648	0.0948	1	46	2007	0	3	1	2	0	0
301	78501	73421	60853	24158	0.1922	0	47	2007	0	3	1	2	0	0
302	78499	73421	60853	24158	0.1922	0	47	2007	0	3	1	2	0	0
303	78491	73421	60853	24158	0.1922	1	47	2007	1	0	0	0	0	0
304	78490	73421	60853	24158	0.1922	0	47	2007	2	1	1	1	0	0
305	78489	73421	60853	24158	0.1922	0	47	2007	0	3	1	2	0	0
306	78492	73421	60853	24158	0.1922	0	47	2007	0	3	1	2	0	0
307	78498	73421	60853	24158	0.1922	1	47	2007	0	3	1	2	0	0
308	78500	73421	60853	24158	0.1922	0	47	2007	0	3	1	2	0	0
309	78493	73421	60853	24158	0.1922	0	47	2007	1	0	0	0	0	0
310	78494	73421	60853	24158	0.1922	1	47	2007	2	1	1	1	1	2
311	71452	57409	63172	22656	0.1936	1	40	2007	0	3	1	2	0	0
312	71454	57409	63172	22656	0.1936	0	40	2007	0	3	1	2	0	0
313	71453	57409	63172	22656	0.1936	0	40	2007	0	3	1	2	0	0
314	71392	64240	59195	22645	0.0825	1	78	2007	2	1	1	1	0	0
315	71393	64240	59195	22645	0.0825	0	78	2007	1	0	0	0	0	0
316	71394	64240	59195	22645	0.0825	0	78	2007	1	0	0	0	0	0
317	74942	66115	69040	23382	0.1198	0	43	2008	0	3	1	2	0	0
318	74935	66115	69040	23382	0.1198	0	43	2008	3	2	1	1	0	0
319	74937	66115	69040	23382	0.1198	1	43	2008	0	3	1	2	0	0
320	74940	66115	69040	23382	0.1198	0	43	2008	0	3	1	2	0	0
321	74936	66115	69040	23382	0.1198	1	43	2008	0	3	1	2	0	0
322	74941	66115	69040	23382	0.1198	1	43	2008	1	0	0	0	0	0
323	66783	57108	54699	21752	0.0675	1	49	2008	0	3	1	2	1	1
324	66790	57108	54699	21752	0.0675	0	49	2008	0	3	1	2	0	0
325	66785	57108	54699	21752	0.0675	1	49	2008	2	1	1	1	0	0
326	66788	57108	54699	21752	0.0675	0	49	2008	2	1	1	1	0	0
327	66789	57108	54699	21752	0.0675	0	49	2008	2	1	1	1	0	0
328	66787	57108	54699	21752	0.0675	0	49	2008	0	3	1	2	0	0
329	66784	57108	54699	21752	0.0675	1	49	2008	0	3	1	2	0	0
330	66786	57108	54699	21752	0.0675	0	49	2008	0	3	1	2	0	0
331	66782	57108	54699	21752	0.0675	0	49	2008	0	3	1	2	0	0
332	61180	50342	53719	20645	0.0365	0	58	2008	2	1	1	1	0	0
333	61175	50342	53719	20645	0.0365	0	58	2008	0	3	1	2	0	0
334	61176	50342	53719	20645	0.0365	1	58	2008	0	3	1	2	0	0
335	61179	50342	53719	20645	0.0365	0	58	2008	2	1	1	1	0	0
336	61184	50342	53719	20645	0.0365	0	58	2008	0	3	1	2	0	0
337	61182	50342	53719	20645	0.0365	0	58	2008	0	3	1	2	0	0
338	61177	50342	53719	20645	0.0365	1	58	2008	1	0	0	0	0	0
339	61183	50342	53719	20645	0.0365	0	58	2008	1	0	0	0	0	0
340	61181	50342	53719	20645	0.0365	1	58	2008	2	1	1	1	0	0
341	61174	50342	53719	20645	0.0365	0	58	2008	0	3	1	2	0	0
342	61178	50342	53719	20645	0.0365	1	58	2008	0	3	1	2	0	0
343	66869	57409	60830	21765	0.146	0	43	2008	2	1	1	1	0	0
344	66868	57409	60830	21765	0.146	1	43	2008	4	2	1	1	0	0
345	66872	57409	60830	21765	0.146	0	43	2008	2	1	1	1	0	0
346	66871	57409	60830	21765	0.146	1	43	2008	2	1	1	1	0	0
347	66870	57409	60830	21765	0.146	1	43	2008	2	1	1	1	0	0
348	66866	57409	60830	21765	0.146	1	43	2008	2	1	1	1	0	0
349	66867	57409	60830	21765	0.146	0	43	2008	2	1	1	1	0	0
350	66865	57409	60830	21765	0.146	0	43	2008	2	1	1	1	0	0
351	66861	57409	60830	21765	0.146	0	43	2008	1	0	0	0	1	1
352	66862	57409	60830	21765	0.146	0	43	2008	1	0	0	0	0	0
353	66864	57409	60830	21765	0.146	1	43	2008	1	0	0	0	0	0
354	66863	57409	60830	21765	0.146	1	43	2008	1	0	0	0	0	0
355	75486	68503	58641	23490	0.1342	1	42	2008	2	1	1	1	0	0
356	75483	68503	58641	23490	0.1342	1	42	2008	2	1	1	1	0	0
357	75482	68503	58641	23490	0.1342	1	42	2008	1	0	0	0	0	0
358	75485	68503	58641	23490	0.1342	0	42	2008	1	0	0	0	1	2
359	75484	68503	58641	23490	0.1342	0	42	2008	1	0	0	0	0	0
360	71892	65459	55495	22742	0.1117	0	41	2008	0	3	1	2	0	0
361	71895	65459	55495	22742	0.1117	1	41	2008	0	3	1	2	0	0
362	71891	65459	55495	22742	0.1117	1	41	2008	2	1	1	1	1	1
363	71889	65459	55495	22742	0.1117	1	41	2008	2	1	1	1	0	0
364	71894	65459	55495	22742	0.1117	1	41	2008	0	3	1	2	0	0
365	71896	65459	55495	22742	0.1117	0	41	2008	0	3	1	2	0	0
366	71888	65459	55495	22742	0.1117	1	41	2008	0	3	1	2	0	0
367	71893	65459	55495	22742	0.1117	0	41	2008	2	1	1	1	0	0
368	71890	65459	55495	22742	0.1117	0	41	2008	0	3	1	2	0	0
369	78780	74333	63584	24216	0.2302	1	39	2008	2	1	1	1	0	0
370	78781	74333	63584	24216	0.2302	0	39	2008	0	3	1	2	0	0
371	78782	74333	63584	24216	0.2302	1	39	2008	0	3	1	2	0	0
372	78779	74333	63584	24216	0.2302	1	39	2008	2	1	1	1	0	0
373	78778	74333	63584	24216	0.2302	1	39	2008	2	1	1	1	0	0
374	66904	58274	58570	21771	0.1457	1	38	2008	2	1	1	1	0	0
375	75549	69765	63524	23505	0.3136	0	36	2008	2	1	1	1	0	0
376	75548	69765	63524	23505	0.3136	0	36	2008	2	1	1	1	0	0
377	75547	69765	63524	23505	0.3136	0	36	2008	2	1	1	1	0	0
378	75545	69765	63524	23505	0.3136	1	36	2008	1	0	0	0	0	0
379	75546	69765	63524	23505	0.3136	1	36	2008	2	1	1	1	0	0
380	75544	69765	63524	23505	0.3136	1	36	2008	2	1	1	1	0	0
381	78804	74333	60916	24221	0.2139	0	43	2008	0	3	1	2	0	0
382	78808	74333	60916	24221	0.2139	0	43	2008	0	3	1	2	0	0
383	78807	74333	60916	24221	0.2139	0	43	2008	2	1	1	1	0	0
384	78806	74333	60916	24221	0.2139	0	43	2008	2	1	1	1	0	0
385	78805	74333	60916	24221	0.2139	0	43	2008	2	1	1	1	0	0
386	78803	74333	60916	24221	0.2139	0	43	2008	2	1	1	1	0	0
387	78802	74333	60916	24221	0.2139	1	43	2008	2	1	1	1	0	0
388	75592	70257	69226	23516	0.132	1	38	2008	1	0	0	0	0	0
389	75594	70257	69226	23516	0.132	1	38	2008	0	3	1	2	0	0
390	75591	70257	69226	23516	0.132	0	38	2008	1	0	0	0	0	0
391	75590	70257	69226	23516	0.132	1	38	2008	0	3	1	2	0	0
392	75593	70257	69226	23516	0.132	0	38	2008	2	1	1	1	1	1
393	75595	70257	69226	23516	0.132	1	38	2008	0	3	1	2	0	0
394	75632	69625	68176	23524	0.2943	1	47	2008	2	1	1	1	0	0
395	75635	69625	68176	23524	0.2943	1	47	2008	2	1	1	1	1	1
396	75634	69625	68176	23524	0.2943	0	47	2008	1	0	0	0	0	0
397	75641	69625	68176	23524	0.2943	0	47	2008	0	3	1	2	0	0
398	75631	69625	68176	23524	0.2943	0	47	2008	0	3	1	2	0	0
399	75633	69625	68176	23524	0.2943	0	47	2008	0	3	1	2	0	0
400	72043	50342	65389	22775	0.0512	0	35	2008	1	0	0	0	0	0
401	72045	50342	65389	22775	0.0512	0	35	2008	2	1	1	1	1	1
402	72046	50342	65389	22775	0.0512	1	35	2008	2	1	1	1	1	1
403	72041	50342	65389	22775	0.0512	1	35	2008	2	1	1	1	0	0
404	72042	50342	65389	22775	0.0512	0	35	2008	2	1	1	1	0	0
406	79113	73421	68199	24281	0.2246	1	35	2008	0	3	1	2	0	0
407	79114	73421	68199	24281	0.2246	1	35	2008	0	3	1	2	0	0
408	79112	73421	68199	24281	0.2246	1	35	2008	1	0	0	0	1	1
409	79111	73421	68199	24281	0.2246	1	35	2008	2	1	1	1	1	1
410	79098	73877	63993	24278	0.089	0	40	2008	0	3	1	2	0	0
411	79099	73877	63993	24278	0.089	0	40	2008	0	3	1	2	0	0
412	79096	73877	63993	24278	0.089	1	40	2008	0	3	1	2	0	0
413	79097	73877	63993	24278	0.089	1	40	2008	0	3	1	2	0	0
414	79095	73877	63993	24278	0.089	1	40	2008	0	3	1	2	0	0
415	79100	73877	63993	24278	0.089	1	40	2008	2	1	1	1	1	1
416	79154	74333	62491	24289	0.2002	1	42	2008	0	3	1	2	0	0
417	79156	74333	62491	24289	0.2002	0	42	2008	2	1	1	1	0	0
418	79158	74333	62491	24289	0.2002	0	42	2008	0	3	1	2	0	0
419	79157	74333	62491	24289	0.2002	0	42	2008	1	0	0	0	0	0
420	79155	74333	62491	24289	0.2002	1	42	2008	0	3	1	2	0	0
421	66991	57108	55475	21786	0.049	0	41	2008	0	3	1	2	0	0
422	66990	57108	55475	21786	0.049	0	41	2008	0	3	1	2	0	0
423	66993	57108	55475	21786	0.049	0	41	2008	0	3	1	2	0	0
424	66994	57108	55475	21786	0.049	0	41	2008	0	3	1	2	0	0
425	66992	57108	55475	21786	0.049	0	41	2008	0	3	1	2	0	0
426	66984	57108	55475	21786	0.049	1	41	2008	0	3	1	2	0	0
427	66996	50342	59937	21788	0.0518	1	37	2008	0	3	1	2	0	0
428	66995	50342	59937	21788	0.0518	1	37	2008	2	1	1	1	0	0
429	66997	50342	59937	21788	0.0518	1	37	2008	2	1	1	1	0	0
430	79199	74333	70453	24299	0.1731	1	48	2008	0	3	1	2	0	0
431	79200	74333	70453	24299	0.1731	0	48	2008	0	3	1	2	0	0
432	79202	74333	70453	24299	0.1731	0	48	2008	0	3	1	2	0	0
433	79203	74333	70453	24299	0.1731	0	48	2008	0	3	1	2	0	0
434	79201	74333	70453	24299	0.1731	1	48	2008	0	3	1	2	0	0
435	67012	50342	58965	21790	0.0546	1	34	2009	0	3	1	2	0	0
436	67013	50342	58965	21790	0.0546	1	34	2009	0	3	1	2	0	0
437	67011	50342	58965	21790	0.0546	1	34	2009	1	0	0	0	0	0
438	67014	50342	58965	21790	0.0546	0	34	2009	0	3	1	2	0	0
439	67015	50342	58965	21790	0.0546	0	34	2009	0	3	1	2	0	0
440	67009	50342	58965	21790	0.0546	0	34	2009	0	3	1	2	0	0
441	67008	50342	58965	21790	0.0546	0	34	2009	0	3	1	2	0	0
442	67010	50342	58965	21790	0.0546	0	34	2009	1	0	0	0	1	1
443	79247	55066	74110	24308	0.2005	0	50	2009	1	0	0	0	0	0
444	79244	55066	74110	24308	0.2005	1	50	2009	2	1	1	1	0	0
445	79246	55066	74110	24308	0.2005	1	50	2009	2	1	1	1	0	0
446	79248	55066	74110	24308	0.2005	1	50	2009	1	0	0	0	0	0
447	79245	55066	74110	24308	0.2005	1	50	2009	1	0	0	0	0	0
448	79259	74333	70457	24312	0.1731	1	48	2009	0	3	1	2	0	0
449	79260	74333	70457	24312	0.1731	0	48	2009	0	3	1	2	0	0
450	79261	74333	70457	24312	0.1731	0	48	2009	0	3	1	2	0	0
451	76045	70216	66343	23620	0.1859	1	65	2009	0	3	1	2	0	0
452	76044	70216	66343	23620	0.1859	1	65	2009	1	0	0	0	0	0
453	82762	78489	70456	25091	0.1972	1	46	2009	0	3	1	2	0	0
454	82763	78489	70456	25091	0.1972	0	46	2009	0	3	1	2	0	0
455	82761	78489	70456	25091	0.1972	0	46	2009	0	3	1	2	0	0
456	82781	78489	66255	25095	0.2133	0	39	2009	0	3	1	2	0	0
457	82779	78489	66255	25095	0.2133	0	39	2009	0	3	1	2	0	0
458	82778	78489	66255	25095	0.2133	1	39	2009	1	0	0	0	1	1
459	82780	78489	66255	25095	0.2133	0	39	2009	2	1	1	1	0	0
460	72295	50342	63172	22836	0.0512	0	41	2009	0	3	1	2	0	0
461	79514	73877	67446	24364	0.1028	1	43	2009	0	3	1	2	0	0
462	76439	62700	70661	23713	0.2822	0	40	2009	1	0	0	0	0	0
463	76441	62700	70661	23713	0.2822	1	40	2009	2	1	1	1	0	0
464	76440	62700	70661	23713	0.2822	1	40	2009	2	1	1	1	0	0
465	79539	70654	74233	24370	0.1292	0	44	2009	1	0	0	0	1	1
466	79538	70654	74233	24370	0.1292	0	44	2009	1	0	0	0	0	0
467	79542	70654	74233	24370	0.1292	0	44	2009	2	1	1	1	0	0
468	79541	70654	74233	24370	0.1292	1	44	2009	1	0	0	0	0	0
469	79540	70654	74233	24370	0.1292	0	44	2009	1	0	0	0	0	0
470	82820	75484	78491	25101	0.2377	0	41	2009	2	1	1	1	0	0
471	82818	75484	78491	25101	0.2377	0	41	2009	2	1	1	1	1	1
472	82816	75484	78491	25101	0.2377	0	41	2009	1	0	0	0	0	0
474	82815	75484	78491	25101	0.2377	1	41	2009	2	1	1	1	0	0
475	82817	75484	78491	25101	0.2377	1	41	2009	2	1	1	1	0	0
476	82819	75484	78491	25101	0.2377	0	41	2009	2	1	1	1	0	0
477	82826	78847	69634	25103	0.1275	0	46	2009	2	1	1	1	0	0
478	82827	78847	69634	25103	0.1275	0	46	2009	4	2	1	1	0	0
479	82829	78847	69634	25103	0.1275	0	46	2009	0	3	1	2	0	0
480	82828	78847	69634	25103	0.1275	1	46	2009	2	1	1	1	0	0
481	82831	78847	69634	25103	0.1275	0	46	2009	0	3	1	2	0	0
482	82830	78847	69634	25103	0.1275	0	46	2009	0	3	1	2	0	0
483	82832	78847	69634	25103	0.1275	0	46	2009	0	3	1	2	0	0
484	67076	57108	55473	21804	0.049	1	54	2009	0	3	1	2	0	0
485	67074	57108	55473	21804	0.049	1	54	2009	1	0	0	0	0	0
486	67075	57108	55473	21804	0.049	1	54	2009	1	0	0	0	1	1
487	67079	57108	55473	21804	0.049	0	54	2009	2	1	1	1	0	0
488	67077	57108	55473	21804	0.049	0	54	2009	0	3	1	2	0	0
489	82834	78804	71436	25104	0.1191	1	39	2009	0	3	1	2	0	0
490	82833	78804	71436	25104	0.1191	1	39	2009	0	3	1	2	0	0
491	82838	78804	71436	25104	0.1191	0	39	2009	0	3	1	2	0	0
492	82836	78804	71436	25104	0.1191	1	39	2009	0	3	1	2	0	0
493	82837	78804	71436	25104	0.1191	1	39	2009	2	1	1	1	0	0
494	82835	78804	71436	25104	0.1191	1	39	2009	0	3	1	2	0	0
495	72407	63864	63024	22865	0.0848	1	47	2009	0	3	1	2	0	0
496	72406	63864	63024	22865	0.0848	0	47	2009	0	3	1	2	0	0
497	76676	69505	71170	23763	0.2227	0	47	2009	2	1	1	1	0	0
498	76688	69505	71170	23763	0.2227	0	47	2009	0	3	1	2	0	0
499	76679	69505	71170	23763	0.2227	1	47	2009	2	1	1	1	0	0
500	76677	69505	71170	23763	0.2227	1	47	2009	2	1	1	1	0	0
501	76680	69505	71170	23763	0.2227	0	47	2009	1	0	0	0	0	0
502	76678	69505	71170	23763	0.2227	1	47	2009	0	3	1	2	0	0
503	76702	69505	68176	23768	0.2035	0	41	2009	1	0	0	0	0	0
504	76705	69505	68176	23768	0.2035	0	41	2009	1	0	0	0	0	0
505	76704	69505	68176	23768	0.2035	1	41	2009	1	0	0	0	0	0
506	76699	69505	68176	23768	0.2035	0	41	2009	0	3	1	2	0	0
507	76701	69505	68176	23768	0.2035	0	41	2009	1	0	0	0	0	0
508	76706	69505	68176	23768	0.2035	0	41	2009	1	0	0	0	0	0
509	76700	69505	68176	23768	0.2035	0	41	2009	0	3	1	2	0	0
510	76703	69505	68176	23768	0.2035	1	41	2009	0	3	1	2	0	0
511	76725	69505	65870	23773	0.0891	1	35	2009	1	0	0	0	0	0
512	76724	69505	65870	23773	0.0891	0	35	2009	2	1	1	1	0	0
513	76726	69505	65870	23773	0.0891	0	35	2009	2	1	1	1	0	0
514	72431	63864	66827	22870	0.1208	1	47	2009	1	0	0	0	0	0
515	72429	63864	66827	22870	0.1208	0	47	2009	2	1	1	1	0	0
516	72433	63864	66827	22870	0.1208	1	47	2009	0	3	1	2	0	0
517	79923	70654	75184	24452	0.0986	0	43	2009	1	0	0	0	0	0
518	79925	70654	75184	24452	0.0986	1	43	2009	1	0	0	0	0	0
519	79924	70654	75184	24452	0.0986	0	43	2009	1	0	0	0	1	1
520	79922	70654	75184	24452	0.0986	0	43	2009	1	0	0	0	0	0
521	79921	70654	75184	24452	0.0986	1	43	2009	1	0	0	0	1	2
522	76898	68756	68615	23814	0.2527	1	46	2009	1	0	0	0	0	0
523	76897	68756	68615	23814	0.2527	1	46	2009	0	3	1	2	0	0
524	80048	75310	70453	24479	0.144	0	40	2009	0	3	1	2	0	0
525	80046	75310	70453	24479	0.144	0	40	2009	0	3	1	2	0	0
526	80047	75310	70453	24479	0.144	0	40	2009	0	3	1	2	0	0
527	80049	75310	70453	24479	0.144	0	40	2009	0	3	1	2	0	0
528	80051	75310	70453	24479	0.144	0	40	2009	0	3	1	2	0	0
529	80050	75310	70453	24479	0.144	1	40	2009	0	3	1	2	0	0
530	80052	75310	70453	24479	0.144	0	40	2009	0	3	1	2	0	0
531	80045	75310	70453	24479	0.144	1	40	2009	0	3	1	2	0	0
532	83024	78489	65952	25141	0.1792	1	40	2009	0	3	1	2	0	0
533	83023	78489	65952	25141	0.1792	0	40	2009	2	1	1	1	0	0
534	80116	75405	63583	24496	0.2792	0	43	2010	0	3	1	2	0	0
535	80128	69625	74110	24498	0.288	0	41	2010	0	3	1	2	0	0
536	80115	75484	70457	24495	0.1535	1	52	2010	0	3	1	2	0	0
537	80119	75484	70457	24495	0.1535	0	52	2010	0	3	1	2	0	0
538	80125	75484	70457	24495	0.1535	1	52	2010	0	3	1	2	0	0
539	80120	75484	70457	24495	0.1535	0	52	2010	0	3	1	2	0	0
540	80126	75484	70457	24495	0.1535	1	52	2010	0	3	1	2	0	0
541	80118	75484	70457	24495	0.1535	1	52	2010	0	3	1	2	0	0
542	80127	75484	70457	24495	0.1535	0	52	2010	0	3	1	2	0	0
543	61212	55470	54699	20654	0.0451	0	58	2010	0	3	1	2	0	0
544	61211	55470	54699	20654	0.0451	0	58	2010	0	3	1	2	0	0
545	61213	55470	54699	20654	0.0451	1	58	2010	0	3	1	2	0	0
546	61209	55470	54699	20654	0.0451	0	58	2010	0	3	1	2	0	0
547	61210	55470	54699	20654	0.0451	1	58	2010	0	3	1	2	0	0
548	61214	55470	54699	20654	0.0451	0	58	2010	0	3	1	2	0	0
553	80339	57108	73559	24543	0.0933	0	41	2010	2	1	1	1	0	0
554	80330	57108	73510	24541	0.0902	0	45	2010	4	2	1	1	0	0
555	80331	57108	73510	24541	0.0902	1	45	2010	0	3	1	2	0	0
556	80329	57108	73510	24541	0.0902	0	45	2010	2	1	1	1	0	0
557	80328	57108	73510	24541	0.0902	0	45	2010	0	3	1	2	0	0
558	77306	70215	70665	23902	0.2591	1	40	2010	1	0	0	0	0	0
559	77307	70215	70665	23902	0.2591	1	40	2010	0	3	1	2	0	0
560	77308	70215	70665	23902	0.2591	0	40	2010	2	1	1	1	0	0
561	77309	70215	70665	23902	0.2591	0	40	2010	0	3	1	2	0	0
562	83163	79551	66069	25172	0.1872	0	52	2010	2	1	1	1	1	1
563	83154	79551	66069	25172	0.1872	1	52	2010	4	2	1	1	0	0
564	83156	79551	66069	25172	0.1872	1	52	2010	0	3	1	2	0	0
565	83157	79551	66069	25172	0.1872	1	52	2010	0	3	1	2	0	0
566	83162	79551	66069	25172	0.1872	0	52	2010	1	0	0	0	0	0
567	83158	79551	66069	25172	0.1872	0	52	2010	0	3	1	2	0	0
568	83159	79551	66069	25172	0.1872	0	52	2010	0	3	1	2	0	0
569	83155	79551	66069	25172	0.1872	1	52	2010	0	3	1	2	0	0
570	83160	79551	66069	25172	0.1872	0	52	2010	0	3	1	2	0	0
571	83161	79551	66069	25172	0.1872	0	52	2010	0	3	1	2	0	0
572	80599	74333	71416	24597	0.152	0	40	2010	0	3	1	2	0	0
573	80595	74333	71416	24597	0.152	0	40	2010	0	3	1	2	0	0
574	80594	74333	71416	24597	0.152	0	40	2010	0	3	1	2	0	0
575	80600	74333	71416	24597	0.152	1	40	2010	2	1	1	1	1	1
576	80601	74333	71416	24597	0.152	1	40	2010	2	1	1	1	0	0
577	80598	74333	71416	24597	0.152	1	40	2010	0	3	1	2	0	0
578	80597	74333	71416	24597	0.152	1	40	2010	0	3	1	2	0	0
579	80596	74333	71416	24597	0.152	1	40	2010	0	3	1	2	0	0
580	80657	75950	69022	24613	0.1587	1	50	2010	0	3	1	2	0	0
581	80658	75950	69022	24613	0.1587	1	50	2010	2	1	1	1	0	0
582	77426	69505	70423	23928	0.1691	0	41	2010	2	1	1	1	0	0
583	77428	69505	70423	23928	0.1691	1	41	2010	0	3	1	2	1	1
584	77427	69505	70423	23928	0.1691	1	41	2010	0	3	1	2	0	0
585	77531	70215	70661	23951	0.2591	1	35	2010	0	3	1	2	0	0
586	77536	70215	70661	23951	0.2591	0	35	2010	0	3	1	2	0	0
587	77533	70215	70661	23951	0.2591	1	35	2010	2	1	1	1	0	0
588	77534	70215	70661	23951	0.2591	0	35	2010	0	3	1	2	0	0
589	77532	70215	70661	23951	0.2591	0	35	2010	2	1	1	1	0	0
590	77535	70215	70661	23951	0.2591	1	35	2010	1	0	0	0	0	0
591	83420	75217	78443	25227	0.1633	0	36	2010	0	3	1	2	0	0
592	83418	75217	78443	25227	0.1633	1	36	2010	1	0	0	0	1	2
593	83416	75217	78443	25227	0.1633	0	36	2010	1	0	0	0	1	1
594	83422	75217	78443	25227	0.1633	0	36	2010	2	1	1	1	0	0
595	83417	75217	78443	25227	0.1633	0	36	2010	0	3	1	2	0	0
596	83421	75217	78443	25227	0.1633	1	36	2010	0	3	1	2	0	0
597	83419	75217	78443	25227	0.1633	0	36	2010	0	3	1	2	0	0
598	72606	63864	63024	22913	0.0848	0	37	2010	0	3	1	2	0	0
599	72609	63864	63024	22913	0.0848	0	37	2010	0	3	1	2	0	0
600	72607	63864	63024	22913	0.0848	1	37	2010	0	3	1	2	0	0
601	72608	63864	63024	22913	0.0848	1	37	2010	0	3	1	2	0	0
602	80908	74051	68570	24663	0.1201	1	46	2010	1	0	0	0	1	2
603	80910	74051	68570	24663	0.1201	0	46	2010	1	0	0	0	1	1
604	80909	74051	68570	24663	0.1201	1	46	2010	1	0	0	0	0	0
605	80912	74051	68570	24663	0.1201	1	46	2010	0	3	1	2	0	0
606	80911	74051	68570	24663	0.1201	0	46	2010	0	3	1	2	0	0
607	80913	74051	68570	24663	0.1201	1	46	2010	0	3	1	2	0	0
608	83481	69625	79179	25239	0.1427	1	42	2010	2	1	1	1	0	0
609	83480	69625	79179	25239	0.1427	0	42	2010	2	1	1	1	0	0
610	83482	69625	79179	25239	0.1427	1	42	2010	0	3	1	2	0	0
611	83483	69625	79179	25239	0.1427	1	42	2010	0	3	1	2	0	0
612	77582	63864	70613	23962	0.0848	0	38	2010	0	3	1	2	0	0
613	77586	63864	70613	23962	0.0848	0	38	2010	1	0	0	0	0	0
614	77585	63864	70613	23962	0.0848	0	38	2010	2	1	1	1	0	0
615	77581	63864	70613	23962	0.0848	1	38	2010	0	3	1	2	0	0
616	83543	79566	66949	25251	0.0952	0	38	2010	2	1	1	1	0	0
617	83542	79566	66949	25251	0.0952	0	38	2010	2	1	1	1	0	0
618	83539	79566	66949	25251	0.0952	1	38	2010	2	1	1	1	0	0
619	83537	79566	66949	25251	0.0952	1	38	2010	2	1	1	1	0	0
620	83538	79566	66949	25251	0.0952	0	38	2010	2	1	1	1	0	0
621	83534	79566	66949	25251	0.0952	0	38	2010	2	1	1	1	0	0
622	83536	79566	66949	25251	0.0952	0	38	2010	2	1	1	1	0	0
623	83535	79566	66949	25251	0.0952	1	38	2010	2	1	1	1	0	0
624	77657	69505	55473	23977	0.0632	1	49	2011	1	0	0	0	0	0
625	77658	69505	55473	23977	0.0632	0	49	2011	1	0	0	0	0	0
626	77656	69505	55473	23977	0.0632	1	49	2011	0	3	1	2	0	0
627	77659	69505	55473	23977	0.0632	0	49	2011	0	3	1	2	0	0
628	77654	69505	55473	23977	0.0632	0	49	2011	2	1	1	1	0	0
629	77655	69505	55473	23977	0.0632	1	49	2011	2	1	1	1	0	0
630	86668	82820	82762	25932	0.2467	0	48	2011	0	3	1	2	0	0
631	81153	76909	74110	24719	0.231	0	48	2011	1	0	0	0	1	1
632	81155	76909	74110	24719	0.231	0	48	2011	2	1	1	1	0	0
633	81156	76909	74110	24719	0.231	0	48	2011	2	1	1	1	1	1
634	81154	76909	74110	24719	0.231	1	48	2011	2	1	1	1	1	1
635	83713	80127	75482	25288	0.2565	0	54	2011	1	0	0	0	0	0
636	83711	80127	75482	25288	0.2565	0	54	2011	0	3	1	2	0	0
637	83712	80127	75482	25288	0.2565	0	54	2011	0	3	1	2	0	0
638	83716	80127	75482	25288	0.2565	1	54	2011	0	3	1	2	0	0
639	81247	76909	71390	24742	0.1954	1	40	2011	2	1	1	1	1	2
640	81246	76909	71390	24742	0.1954	0	40	2011	2	1	1	1	1	1
641	83747	80052	60853	25300	0.2002	1	42	2011	2	1	1	1	1	1
642	83748	80052	60853	25300	0.2002	1	42	2011	2	1	1	1	0	0
643	83744	80052	60853	25300	0.2002	0	42	2011	1	0	0	0	0	0
644	83745	80052	60853	25300	0.2002	0	42	2011	2	1	1	1	0	0
645	83746	80052	60853	25300	0.2002	0	42	2011	0	3	1	2	0	0
646	83743	80052	60853	25300	0.2002	0	42	2011	0	3	1	2	0	0
647	77745	69505	55475	23997	0.0632	1	48	2011	0	3	1	2	0	0
648	77747	69505	55475	23997	0.0632	1	48	2011	0	3	1	2	0	0
649	77744	69505	55475	23997	0.0632	0	48	2011	0	3	1	2	0	0
650	77743	69505	55475	23997	0.0632	0	48	2011	0	3	1	2	0	0
651	77746	69505	55475	23997	0.0632	1	48	2011	0	3	1	2	0	0
653	81281	74051	66071	24752	0.2726	1	42	2011	2	1	1	1	1	1
654	81287	74051	66071	24752	0.2726	0	42	2011	0	3	1	2	0	0
655	81278	74051	66071	24752	0.2726	0	42	2011	2	1	1	1	0	0
656	81279	74051	66071	24752	0.2726	0	42	2011	2	1	1	1	0	0
657	81280	74051	66071	24752	0.2726	1	42	2011	1	0	0	0	0	0
658	77760	69505	65677	24000	0.1422	0	61	2011	2	1	1	1	0	0
659	77761	69505	65677	24000	0.1422	1	61	2011	2	1	1	1	0	0
660	77763	69505	65677	24000	0.1422	0	61	2011	1	0	0	0	0	0
661	77764	69505	65677	24000	0.1422	1	61	2011	1	0	0	0	0	0
662	77762	69505	65677	24000	0.1422	0	61	2011	2	1	1	1	0	0
663	81347	75405	75546	24767	0.2047	0	39	2011	2	1	1	1	0	0
664	81345	75405	75546	24767	0.2047	0	39	2011	2	1	1	1	0	0
665	81343	75405	75546	24767	0.2047	1	39	2011	1	0	0	0	0	0
666	81344	75405	75546	24767	0.2047	0	39	2011	2	1	1	1	0	0
667	81346	75405	75546	24767	0.2047	0	39	2011	2	1	1	1	0	0
668	81342	75405	75546	24767	0.2047	0	39	2011	2	1	1	1	0	0
669	86723	79551	82787	25944	0.1408	0	41	2011	0	3	1	2	0	0
670	86722	79551	82787	25944	0.1408	1	41	2011	0	3	1	2	0	0
671	86724	79551	82787	25944	0.1408	0	41	2011	0	3	1	2	0	0
672	86725	79551	82787	25944	0.1408	1	41	2011	0	3	1	2	0	0
673	86720	79551	82787	25944	0.1408	1	41	2011	2	1	1	1	1	1
674	86721	79551	82787	25944	0.1408	1	41	2011	2	1	1	1	1	1
675	83886	80127	76809	25328	0.1711	0	36	2011	0	3	1	2	0	0
676	83887	80127	76809	25328	0.1711	0	36	2011	0	3	1	2	0	0
677	81472	77027	71194	24803	0.1017	0	38	2011	0	3	1	2	0	0
678	81469	77027	71194	24803	0.1017	0	38	2011	1	0	0	0	0	0
679	81474	77027	71194	24803	0.1017	0	38	2011	2	1	1	1	1	1
680	81471	77027	71194	24803	0.1017	1	38	2011	0	3	1	2	0	0
681	81470	77027	71194	24803	0.1017	1	38	2011	1	0	0	0	0	0
682	81473	77027	71194	24803	0.1017	1	38	2011	2	1	1	1	0	0
683	83963	80421	78546	25345	0.1735	0	48	2011	4	2	1	1	0	0
684	83962	80421	78546	25345	0.1735	0	48	2011	2	1	1	1	1	1
685	84047	79551	69394	25364	0.1324	1	30	2011	0	3	1	2	0	0
686	84042	79551	69394	25364	0.1324	0	30	2011	2	1	1	1	0	0
687	84043	79551	69394	25364	0.1324	0	30	2011	4	2	1	1	0	0
688	84046	79551	69394	25364	0.1324	0	30	2011	2	1	1	1	0	0
689	84045	79551	69394	25364	0.1324	1	30	2011	2	1	1	1	0	0
690	84044	79551	69394	25364	0.1324	1	30	2011	2	1	1	1	1	1
691	84003	80052	70457	25354	0.2529	0	50	2011	0	3	1	2	0	0
692	83999	80052	70457	25354	0.2529	1	50	2011	0	3	1	2	0	0
693	83997	80052	70457	25354	0.2529	1	50	2011	0	3	1	2	0	0
694	84002	80052	70457	25354	0.2529	1	50	2011	0	3	1	2	0	0
695	84001	80052	70457	25354	0.2529	0	50	2011	0	3	1	2	0	0
696	83998	80052	70457	25354	0.2529	1	50	2011	0	3	1	2	0	0
697	84000	80052	70457	25354	0.2529	1	50	2011	0	3	1	2	0	0
698	84038	80052	72040	25363	0.0624	1	39	2011	2	1	1	1	1	1
699	84041	80052	72040	25363	0.0624	1	39	2011	1	0	0	0	0	0
700	84037	80052	72040	25363	0.0624	1	39	2011	0	3	1	2	0	0
701	84040	80052	72040	25363	0.0624	0	47	2011	0	3	1	2	0	0
702	84039	80052	72040	25363	0.0624	0	47	2011	0	3	1	2	0	0
703	86788	82820	76896	25957	0.1485	1	37	2011	0	3	1	2	0	0
704	86787	82820	76896	25957	0.1485	1	37	2011	0	3	1	2	0	0
705	86790	79551	82784	25958	0.1408	1	44	2011	0	3	1	2	0	0
706	86789	79551	82784	25958	0.1408	1	44	2011	0	3	1	2	0	0
707	86791	79551	82784	25958	0.1408	1	44	2011	0	3	1	2	0	0
708	77897	65997	71959	24032	0.2596	1	39	2011	0	3	1	2	0	0
709	77900	65997	71959	24032	0.2596	0	39	2011	2	1	1	1	0	0
710	77896	65997	71959	24032	0.2596	0	39	2011	0	3	1	2	0	0
711	77898	65997	71959	24032	0.2596	1	39	2011	1	0	0	0	0	0
712	77899	65997	71959	24032	0.2596	1	39	2011	2	1	1	1	0	0
713	77902	65997	71959	24032	0.2596	0	39	2011	2	1	1	1	0	0
714	84099	79566	73510	25375	0.2067	0	43	2011	2	1	1	1	0	0
715	86805	83512	78491	25963	0.163	1	40	2011	0	3	1	2	0	0
716	86806	83512	78491	25963	0.163	0	40	2011	0	3	1	2	0	0
717	86804	83512	78491	25963	0.163	0	40	2011	0	3	1	2	0	0
718	86807	83512	78491	25963	0.163	1	40	2011	0	3	1	2	0	0
719	86808	83512	78491	25963	0.163	1	40	2011	0	3	1	2	0	0
720	86803	83512	78491	25963	0.163	1	40	2011	0	3	1	2	0	0
721	86818	69625	82856	25965	0.2174	1	45	2011	1	0	0	0	0	0
722	86822	69625	82856	25965	0.2174	0	45	2011	0	3	1	2	0	0
723	86821	69625	82856	25965	0.2174	0	45	2011	0	3	1	2	0	0
724	86823	69625	82856	25965	0.2174	0	45	2011	2	1	1	1	0	0
725	86820	69625	82856	25965	0.2174	1	45	2011	1	0	0	0	0	0
726	86819	69625	82856	25965	0.2174	1	45	2011	1	0	0	0	1	1
727	84254	79566	66927	25406	0.1581	0	44	2011	0	3	1	2	0	0
728	84250	79566	66927	25406	0.1581	0	44	2011	0	3	1	2	0	0
729	84253	79566	66927	25406	0.1581	0	44	2011	0	3	1	2	0	0
730	84256	79566	66927	25406	0.1581	0	44	2011	2	1	1	1	0	0
731	84255	79566	66927	25406	0.1581	1	44	2011	2	1	1	1	0	0
732	84251	79566	66927	25406	0.1581	1	44	2011	1	0	0	0	0	0
733	84246	79566	66927	25406	0.1581	0	44	2011	2	1	1	1	1	1
734	84252	79566	66927	25406	0.1581	0	44	2011	1	0	0	0	0	0
735	84245	79566	66927	25406	0.1581	0	44	2011	2	1	1	1	0	0
736	84323	80325	79788	25422	0.0992	1	42	2011	0	3	1	2	0	0
737	84324	80325	79788	25422	0.0992	1	42	2011	0	3	1	2	0	0
738	81762	75405	75866	24866	0.1668	0	38	2011	0	3	1	2	0	0
739	81764	75405	75866	24866	0.1668	1	38	2011	2	1	1	1	0	0
740	81763	75405	75866	24866	0.1668	1	38	2011	0	3	1	2	0	0
741	81766	75405	75866	24866	0.1668	0	38	2011	0	3	1	2	0	0
742	81765	75405	75866	24866	0.1668	1	38	2011	2	1	1	1	0	0
743	84321	80603	80115	25421	0.1259	1	45	2011	0	3	1	2	0	0
744	84322	80603	80115	25421	0.1259	1	45	2011	0	3	1	2	0	0
745	84319	80603	80115	25421	0.1259	0	45	2011	0	3	1	2	0	0
746	84320	80603	80115	25421	0.1259	0	45	2011	0	3	1	2	0	0
747	84351	80603	76810	25428	0.1159	1	38	2011	2	1	1	1	1	1
748	84347	80603	76810	25428	0.1159	0	38	2011	2	1	1	1	0	0
749	84353	80603	76810	25428	0.1159	1	38	2011	0	3	1	2	0	0
750	84355	80603	76810	25428	0.1159	0	38	2011	0	3	1	2	0	0
751	84348	80603	76810	25428	0.1159	0	38	2011	2	1	1	1	0	0
752	84354	80603	76810	25428	0.1159	1	38	2011	0	3	1	2	0	0
754	84356	80603	76810	25428	0.1159	0	38	2011	0	3	1	2	0	0
755	84592	80421	66069	25475	0.0794	0	46	2012	2	1	1	1	0	0
756	84591	80421	66069	25475	0.0794	0	46	2012	0	3	1	2	0	0
757	84590	80421	66069	25475	0.0794	0	46	2012	0	3	1	2	0	0
758	84593	80421	66069	25475	0.0794	1	46	2012	2	1	1	1	0	0
759	84596	80421	66069	25475	0.0794	1	46	2012	0	3	1	2	0	0
760	84594	80421	66069	25475	0.0794	1	46	2012	0	3	1	2	0	0
761	84595	80421	66069	25475	0.0794	1	46	2012	0	3	1	2	0	0
762	84686	80594	79895	25494	0.1116	1	37	2012	0	3	1	2	0	0
763	84688	80594	79895	25494	0.1116	0	37	2012	0	3	1	2	0	0
764	84685	80594	79895	25494	0.1116	0	37	2012	0	3	1	2	0	0
765	84689	80594	79895	25494	0.1116	1	37	2012	0	3	1	2	0	0
766	84687	80594	79895	25494	0.1116	1	37	2012	2	1	1	1	0	0
767	84738	80603	72238	25505	0.1544	0	44	2012	1	0	0	0	0	0
768	84740	80603	72238	25505	0.1544	0	44	2012	1	0	0	0	0	0
769	84735	80603	72238	25505	0.1544	0	44	2012	2	1	1	1	0	0
770	84739	80603	72238	25505	0.1544	1	44	2012	1	0	0	0	0	0
771	84741	80603	72238	25505	0.1544	0	44	2012	1	0	0	0	0	0
772	84743	80603	72238	25505	0.1544	0	44	2012	1	0	0	0	0	0
773	84736	80603	72238	25505	0.1544	1	44	2012	2	1	1	1	0	0
774	84742	80603	72238	25505	0.1544	0	44	2012	1	0	0	0	1	1
775	84737	80603	72238	25505	0.1544	1	44	2012	1	0	0	0	0	0
776	81958	73877	71390	24911	0.1018	0	46	2012	0	3	1	2	0	0
777	81961	73877	71390	24911	0.1018	0	46	2012	0	3	1	2	0	0
778	81959	73877	71390	24911	0.1018	0	46	2012	0	3	1	2	0	0
779	81962	73877	71390	24911	0.1018	0	46	2012	2	1	1	1	0	0
780	81960	73877	71390	24911	0.1018	1	46	2012	2	1	1	1	0	0
781	78011	72156	60853	24058	0.2157	0	50	2012	2	1	1	1	0	0
782	78007	72156	60853	24058	0.2157	0	50	2012	1	0	0	0	0	0
783	78010	72156	60853	24058	0.2157	0	50	2012	2	1	1	1	0	0
784	78009	72156	60853	24058	0.2157	0	50	2012	2	1	1	1	0	0
785	78008	72156	60853	24058	0.2157	0	50	2012	0	3	1	2	0	0
786	85017	80603	70423	25569	0.1052	1	38	2012	1	0	0	0	1	1
787	85015	80603	70423	25569	0.1052	0	38	2012	1	0	0	0	1	1
788	85016	80603	70423	25569	0.1052	0	38	2012	1	0	0	0	0	0
789	85018	80603	70423	25569	0.1052	1	38	2012	0	3	1	2	0	0
790	85019	80603	70423	25569	0.1052	1	38	2012	0	3	1	2	0	0
791	87193	79551	82787	26039	0.1408	0	41	2012	0	3	1	2	0	0
792	87192	79551	82787	26039	0.1408	0	41	2012	0	3	1	2	0	0
793	87191	79551	82787	26039	0.1408	1	41	2012	0	3	1	2	0	0
794	87194	79551	82787	26039	0.1408	1	41	2012	0	3	1	2	0	0
795	85054	80116	80464	25580	0.1542	0	41	2012	2	1	1	1	0	0
796	85053	80116	80464	25580	0.1542	1	41	2012	0	3	1	2	0	0
797	85055	80116	80464	25580	0.1542	1	41	2012	2	1	1	1	0	0
798	85073	80603	76809	25583	0.1159	0	45	2012	0	3	1	2	0	0
799	85134	80421	73632	25598	0.2236	1	40	2012	0	3	1	2	0	0
800	85133	80421	73632	25598	0.2236	0	40	2012	0	3	1	2	0	0
801	85135	80421	73632	25598	0.2236	1	40	2012	2	1	1	1	1	1
802	85138	80421	73632	25598	0.2236	1	40	2012	2	1	1	1	0	0
803	85137	80421	73632	25598	0.2236	1	40	2012	2	1	1	1	0	0
804	85136	80421	73632	25598	0.2236	1	40	2012	2	1	1	1	0	0
805	85162	80603	70457	25604	0.1188	1	56	2012	0	3	1	2	0	0
806	85167	80603	70457	25604	0.1188	1	56	2012	0	3	1	2	0	0
807	85166	80603	70457	25604	0.1188	0	56	2012	0	3	1	2	0	0
808	85161	80603	70457	25604	0.1188	0	56	2012	0	3	1	2	0	0
809	85160	80603	70457	25604	0.1188	0	56	2012	0	3	1	2	0	0
810	85160	80603	70457	25604	0.1188	0	56	2012	0	3	1	2	0	0
811	85160	80603	70457	25604	0.1188	0	56	2012	0	3	1	2	0	0
812	85205	80116	71730	25610	0.1486	0	46	2012	0	3	1	2	0	0
813	85210	80116	71730	25610	0.1486	0	46	2012	2	1	1	1	0	0
814	85200	80116	71730	25610	0.1486	1	46	2012	0	3	1	2	0	0
815	85204	80116	71730	25610	0.1486	1	46	2012	1	0	0	0	0	0
816	72691	66994	60757	22933	0.1215	1	46	2012	0	3	1	2	0	0
817	72695	66994	60757	22933	0.1215	1	46	2012	2	1	1	1	0	0
818	72692	66994	60757	22933	0.1215	0	46	2012	0	3	1	2	0	0
819	72693	66994	60757	22933	0.1215	0	46	2012	0	3	1	2	0	0
820	72690	66994	60757	22933	0.1215	0	46	2012	0	3	1	2	0	0
821	72694	66994	60757	22933	0.1215	0	46	2012	0	3	1	2	0	0
822	87274	80116	83772	26062	0.1589	1	38	2012	2	1	1	1	1	1
823	87277	80116	83772	26062	0.1589	0	38	2012	0	3	1	2	0	0
824	87275	80116	83772	26062	0.1589	1	38	2012	0	3	1	2	0	0
825	87276	80116	83772	26062	0.1589	0	38	2012	0	3	1	2	0	0
826	87286	80116	83772	26062	0.1589	1	38	2012	1	0	0	0	1	1
827	87285	80116	83772	26062	0.1589	1	38	2012	2	1	1	1	0	0
828	87278	80116	83772	26062	0.1589	0	38	2012	0	3	1	2	0	0
829	87282	80116	83772	26062	0.1589	1	38	2012	2	1	1	1	1	2
830	78054	65997	71959	24070	0.2596	0	48	2012	2	1	1	1	1	1
831	78055	65997	71959	24070	0.2596	0	48	2012	0	3	1	2	0	0
832	78053	65997	71959	24070	0.2596	1	48	2012	2	1	1	1	0	0
833	78056	65997	71959	24070	0.2596	1	48	2012	1	0	0	0	0	0
834	87321	66279	82657	26072	0.0801	1	45	2012	0	3	1	2	0	0
835	87319	66279	82657	26072	0.0801	1	45	2012	0	3	1	2	0	0
836	87322	66279	82657	26072	0.0801	1	45	2012	2	1	1	1	1	1
837	87323	66279	82657	26072	0.0801	0	45	2012	2	1	1	1	0	0
838	87320	66279	82657	26072	0.0801	1	45	2012	1	0	0	0	1	1
839	87318	66279	82657	26072	0.0801	0	45	2012	0	3	1	2	0	0
840	85411	79551	69394	25652	0.1324	1	41	2012	0	3	1	2	0	0
841	85404	79551	69394	25652	0.1324	1	41	2012	2	1	1	1	0	0
842	85409	79551	69394	25652	0.1324	1	41	2012	0	3	1	2	0	0
843	85406	79551	69394	25652	0.1324	1	41	2012	2	1	1	1	0	0
844	85410	79551	69394	25652	0.1324	0	41	2012	0	3	1	2	0	0
845	85405	79551	69394	25652	0.1324	0	41	2012	2	1	1	1	0	0
846	85408	79551	69394	25652	0.1324	1	41	2012	1	0	0	0	0	0
847	85407	79551	69394	25652	0.1324	0	41	2012	0	3	1	2	0	0
848	87368	83744	83724	26083	0.2908	1	41	2012	1	0	0	0	0	0
850	87372	83744	83724	26083	0.2908	1	41	2012	0	3	1	2	0	0
851	87371	83744	83724	26083	0.2908	0	41	2012	0	3	1	2	0	0
852	87369	83744	83724	26083	0.2908	0	41	2012	1	0	0	0	0	0
853	85549	80190	71721	25683	0.122	1	44	2013	2	1	1	1	0	0
854	85548	80190	71721	25683	0.122	0	44	2013	2	1	1	1	0	0
855	85547	80190	71721	25683	0.122	1	44	2013	2	1	1	1	0	0
856	85542	80190	71721	25683	0.122	0	44	2013	1	0	0	0	0	0
857	85541	80190	71721	25683	0.122	1	44	2013	1	0	0	0	0	0
858	85546	80190	71721	25683	0.122	1	44	2013	2	1	1	1	0	0
859	85545	80190	71721	25683	0.122	1	44	2013	2	1	1	1	0	0
860	85543	80190	71721	25683	0.122	1	44	2013	0	3	1	2	0	0
861	87431	84373	72566	26095	0.1709	0	43	2013	1	0	0	0	1	1
862	87430	84373	72566	26095	0.1709	0	43	2013	2	1	1	1	0	0
863	87433	84373	72566	26095	0.1709	0	43	2013	2	1	1	1	0	0
864	87432	84373	72566	26095	0.1709	1	43	2013	1	0	0	0	0	0
865	87434	84373	72566	26095	0.1709	1	43	2013	1	0	0	0	0	0
866	85620	79566	76896	25699	0.2064	1	50	2013	0	3	1	2	0	0
867	85622	79566	76896	25699	0.2064	1	50	2013	0	3	1	2	0	0
868	85621	79566	76896	25699	0.2064	1	50	2013	2	1	1	1	1	1
869	87528	83944	55475	26115	0.0592	1	59	2013	0	3	1	2	0	0
870	87526	83944	55475	26115	0.0592	0	59	2013	0	3	1	2	0	0
871	87527	83944	55475	26115	0.0592	0	59	2013	0	3	1	2	0	0
872	87525	83944	55475	26115	0.0592	0	59	2013	0	3	1	2	0	0
873	85689	81346	75545	25715	0.3335	1	48	2013	2	1	1	1	0	0
874	85691	81346	75545	25715	0.3335	0	48	2013	2	1	1	1	0	0
875	85688	81346	75545	25715	0.3335	1	48	2013	1	0	0	0	0	0
876	85690	81346	75545	25715	0.3335	1	48	2013	2	1	1	1	0	0
877	87558	80603	82857	26123	0.1478	0	45	2013	1	0	0	0	1	1
878	87561	80603	82857	26123	0.1478	0	45	2013	2	1	1	1	0	0
879	87562	80603	82857	26123	0.1478	0	45	2013	0	3	1	2	0	0
880	87559	80603	82857	26123	0.1478	0	45	2013	0	3	1	2	0	0
881	87563	80603	82857	26123	0.1478	1	45	2013	0	3	1	2	0	0
882	87557	80603	82857	26123	0.1478	1	45	2013	0	3	1	2	0	0
883	87560	80603	82857	26123	0.1478	1	45	2013	0	3	1	2	0	0
884	85783	80603	79097	25736	0.1608	1	41	2013	1	0	0	0	0	0
885	85788	80603	79097	25736	0.1608	1	41	2013	2	1	1	1	1	1
886	85787	80603	79097	25736	0.1608	1	41	2013	2	1	1	1	0	0
887	85785	80603	79097	25736	0.1608	1	41	2013	0	3	1	2	0	0
888	85784	80603	79097	25736	0.1608	0	41	2013	0	3	1	2	0	0
889	85786	80603	79097	25736	0.1608	0	41	2013	0	3	1	2	0	0
890	87721	80116	83015	26159	0.1923	1	42	2013	2	1	1	1	0	0
891	87719	80116	83015	26159	0.1923	1	42	2013	0	3	1	2	0	0
892	87723	80116	83015	26159	0.1923	1	42	2013	2	1	1	1	0	0
893	87724	80116	83015	26159	0.1923	0	42	2013	1	0	0	0	0	0
894	87720	80116	83015	26159	0.1923	1	42	2013	0	3	1	2	0	0
895	85796	79566	80115	25739	0.1606	0	54	2013	0	3	1	2	0	0
896	85794	79566	80115	25739	0.1606	0	54	2013	0	3	1	2	0	0
897	85797	79566	80115	25739	0.1606	0	54	2013	2	1	1	1	1	1
898	85798	79566	80115	25739	0.1606	1	54	2013	2	1	1	1	0	0
899	85795	79566	80115	25739	0.1606	1	54	2013	2	1	1	1	0	0
900	85824	81984	76434	25744	0.1266	0	48	2013	1	0	0	0	0	0
901	85823	81984	76434	25744	0.1266	1	48	2013	2	1	1	1	0	0
902	85822	81984	76434	25744	0.1266	1	48	2013	0	3	1	2	0	0
903	85825	81984	76434	25744	0.1266	0	48	2013	2	1	1	1	0	0
904	85819	81984	76434	25744	0.1266	0	48	2013	0	3	1	2	0	0
905	85820	81984	76434	25744	0.1266	0	48	2013	0	3	1	2	0	0
906	89501	87104	84000	26521	0.1456	1	49	2013	0	3	1	2	0	0
907	89500	87104	84000	26521	0.1456	1	49	2013	0	3	1	2	0	0
908	89499	87104	84000	26521	0.1456	1	49	2013	0	3	1	2	0	0
909	89498	87104	84000	26521	0.1456	1	49	2013	0	3	1	2	0	0
910	89497	87104	84000	26521	0.1456	1	49	2013	0	3	1	2	0	0
911	87773	84373	79903	26170	0.1239	0	42	2013	2	1	1	1	0	0
912	87774	84373	79903	26170	0.1239	1	42	2013	2	1	1	1	0	0
913	87768	84373	79903	26170	0.1239	1	42	2013	2	1	1	1	0	0
914	87761	84373	79903	26170	0.1239	1	42	2013	0	3	1	2	0	0
915	87762	84373	79903	26170	0.1239	1	42	2013	0	3	1	2	0	0
916	87763	84373	79903	26170	0.1239	1	42	2013	0	3	1	2	0	0
917	82419	77790	72326	25018	0.0823	1	42	2013	0	3	1	2	0	0
918	82420	77790	72326	25018	0.0823	0	42	2013	1	0	0	0	0	0
919	82423	77790	72326	25018	0.0823	0	42	2013	0	3	1	2	0	0
920	82421	77790	72326	25018	0.0823	1	42	2013	0	3	1	2	0	0
921	82424	77790	72326	25018	0.0823	1	42	2013	0	3	1	2	0	0
922	82425	77790	72326	25018	0.0823	0	42	2013	0	3	1	2	0	0
923	82422	77790	72326	25018	0.0823	1	42	2013	2	1	1	1	0	0
924	87794	85161	70453	26177	0.2404	0	50	2013	0	3	1	2	0	0
925	87795	85161	70453	26177	0.2404	0	50	2013	0	3	1	2	0	0
926	87793	85161	70453	26177	0.2404	1	50	2013	0	3	1	2	0	0
927	85941	73877	80331	25767	0.0898	1	40	2013	0	3	1	2	0	0
928	85940	73877	80331	25767	0.0898	0	40	2013	2	1	1	1	0	0
929	85942	73877	80331	25767	0.0898	0	40	2013	0	3	1	2	0	0
930	85974	81346	77307	25777	0.2688	0	39	2013	0	3	1	2	0	0
931	85970	81346	77307	25777	0.2688	0	39	2013	0	3	1	2	0	0
932	85977	81346	77307	25777	0.2688	0	39	2013	2	1	1	1	0	0
933	85976	81346	77307	25777	0.2688	1	39	2013	2	1	1	1	0	0
934	87953	83512	71390	26209	0.1564	0	49	2013	0	3	1	2	0	0
935	87951	83512	71390	26209	0.1564	0	49	2013	0	3	1	2	0	0
936	87954	83512	71390	26209	0.1564	0	49	2013	0	3	1	2	0	0
937	87952	83512	71390	26209	0.1564	1	49	2013	0	3	1	2	0	0
938	87991	80603	84244	26216	0.0864	0	42	2013	4	2	1	1	0	0
939	87984	80603	84244	26216	0.0864	1	42	2013	0	3	1	2	0	0
940	87994	80603	84244	26216	0.0864	0	42	2013	2	1	1	1	0	0
941	87996	80603	84244	26216	0.0864	0	42	2013	2	1	1	1	1	1
942	87985	80603	84244	26216	0.0864	0	42	2013	0	3	1	2	0	0
943	87983	80603	84244	26216	0.0864	1	42	2013	2	1	1	1	0	0
944	87995	80603	84244	26216	0.0864	1	42	2013	2	1	1	1	0	0
951	86116	81962	76810	25809	0.1338	0	41	2013	0	3	1	2	0	0
952	86112	81962	76810	25809	0.1338	0	41	2013	2	1	1	1	0	0
953	86117	81962	76810	25809	0.1338	0	41	2013	2	1	1	1	0	0
954	86113	81962	76810	25809	0.1338	1	41	2013	1	0	0	0	0	0
955	86111	81962	76810	25809	0.1338	0	41	2013	2	1	1	1	0	0
956	86110	81962	76810	25809	0.1338	0	41	2013	0	3	1	2	0	0
957	86114	81962	76810	25809	0.1338	1	41	2013	2	1	1	1	0	0
958	86115	81962	76810	25809	0.1338	1	41	2013	2	1	1	1	0	0
959	88128	81984	83463	26245	0.1308	0	42	2013	0	3	1	2	0	0
960	88134	81984	83463	26245	0.1308	0	42	2013	0	3	1	2	0	0
961	88133	81984	83463	26245	0.1308	0	42	2013	0	3	1	2	0	0
962	88132	81984	83463	26245	0.1308	1	42	2013	0	3	1	2	0	0
963	88131	81984	83463	26245	0.1308	0	42	2013	0	3	1	2	0	0
964	88129	81984	83463	26245	0.1308	1	42	2013	0	3	1	2	0	0
965	88130	81984	83463	26245	0.1308	0	42	2013	0	3	1	2	0	0
966	88180	83944	83724	26255	0.1484	0	49	2014	0	3	1	2	0	0
967	88173	83944	83724	26255	0.1484	0	49	2014	1	0	0	0	1	1
968	88178	83944	83724	26255	0.1484	1	49	2014	2	1	1	1	0	0
969	88181	83944	83724	26255	0.1484	0	49	2014	0	3	1	2	0	0
970	88182	83944	83724	26255	0.1484	1	49	2014	0	3	1	2	0	0
971	88174	83944	83724	26255	0.1484	0	49	2014	0	3	1	2	0	0
972	88179	83944	83724	26255	0.1484	0	49	2014	0	3	1	2	0	0
973	88172	83944	83724	26255	0.1484	0	49	2014	0	3	1	2	0	0
974	89688	84373	86885	26562	0.214	0	34	2014	0	3	1	2	0	0
975	89685	84373	86885	26562	0.214	0	34	2014	2	1	1	1	0	0
976	89687	84373	86885	26562	0.214	0	34	2014	2	1	1	1	0	0
977	89682	84373	86885	26562	0.214	1	34	2014	1	0	0	0	0	0
978	89684	84373	86885	26562	0.214	0	34	2014	2	1	1	1	0	0
979	89686	84373	86885	26562	0.214	1	34	2014	0	3	1	2	0	0
980	89683	84373	86885	26562	0.214	0	34	2014	1	0	0	0	0	0
981	89689	84373	86885	26562	0.214	1	34	2014	2	1	1	1	0	0
982	86242	80468	76896	25841	0.1491	1	45	2014	2	1	1	1	0	0
983	88361	81346	84004	26296	0.2584	1	42	2014	2	1	1	1	0	0
984	88366	81346	84004	26296	0.2584	1	42	2014	2	1	1	1	0	0
985	88364	81346	84004	26296	0.2584	1	42	2014	2	1	1	1	0	0
986	88363	81346	84004	26296	0.2584	0	42	2014	2	1	1	1	0	0
987	88362	81346	84004	26296	0.2584	0	42	2014	2	1	1	1	0	0
988	88365	81346	84004	26296	0.2584	0	42	2014	2	1	1	1	0	0
989	88388	83944	84506	26302	0.152	0	41	2014	1	0	0	0	0	0
990	88385	83944	84506	26302	0.152	1	41	2014	1	0	0	0	0	0
991	88384	83944	84506	26302	0.152	0	41	2014	1	0	0	0	0	0
992	88386	83944	84506	26302	0.152	1	41	2014	1	0	0	0	0	0
993	88387	83944	84506	26302	0.152	0	41	2014	0	3	1	2	0	0
994	88397	83944	84506	26302	0.152	0	41	2014	0	3	1	2	0	0
995	88395	83944	84506	26302	0.152	0	41	2014	0	3	1	2	0	0
996	88399	83944	84506	26302	0.152	0	41	2014	0	3	1	2	0	0
997	88396	83944	84506	26302	0.152	0	41	2014	0	3	1	2	0	0
998	88398	83944	84506	26302	0.152	0	41	2014	0	3	1	2	0	0
999	86341	70362	79645	25861	0.1466	1	43	2014	2	1	1	1	0	0
1000	86342	70362	79645	25861	0.1466	1	43	2014	2	1	1	1	1	1
1001	86340	70362	79645	25861	0.1466	0	43	2014	1	0	0	0	0	0
1002	86338	70362	79645	25861	0.1466	0	43	2014	1	0	0	0	1	2
1003	86337	70362	79645	25861	0.1466	0	43	2014	0	3	1	2	0	0
1004	86339	70362	79645	25861	0.1466	0	43	2014	0	3	1	2	0	0
1005	88513	85942	83015	26330	0.1418	1	43	2014	0	3	1	2	0	0
1006	88512	85942	83015	26330	0.1418	0	43	2014	0	3	1	2	0	0
1007	89889	80603	86716	26598	0.1288	0	42	2014	0	3	1	2	0	0
1008	90324	89507	72238	26681	0.1706	0	43	2014	0	3	1	2	0	0
1009	90323	89507	72238	26681	0.1706	0	43	2014	2	1	1	1	1	1
1010	90325	89507	72238	26681	0.1706	1	43	2014	2	1	1	1	0	0
1011	90322	89507	72238	26681	0.1706	0	43	2014	1	0	0	0	0	0
1012	90321	89507	72238	26681	0.1706	0	43	2014	1	0	0	0	0	0
1013	90326	89507	72238	26681	0.1706	1	43	2014	0	3	1	2	0	0
1014	90306	89507	77656	26679	0.2046	0	46	2014	0	3	1	2	0	0
1015	90308	89507	77656	26679	0.2046	0	46	2014	4	2	1	1	0	0
1016	90309	89507	77656	26679	0.2046	0	46	2014	0	3	1	2	0	0
1017	90310	89507	77656	26679	0.2046	1	46	2014	0	3	1	2	0	0
1018	90307	89507	77656	26679	0.2046	1	46	2014	3	2	1	1	0	0
1019	90312	89507	77656	26679	0.2046	1	46	2014	0	3	1	2	0	0
1020	90311	89507	77656	26679	0.2046	0	46	2014	0	3	1	2	0	0
1021	90313	89507	77656	26679	0.2046	0	46	2014	0	3	1	2	0	0
1022	88869	80603	84244	26397	0.0864	0	40	2014	2	1	1	1	0	0
1023	88865	80603	84244	26397	0.0864	1	40	2014	2	1	1	1	0	0
1024	88870	80603	84244	26397	0.0864	0	40	2014	4	2	1	1	0	0
1025	88868	80603	84244	26397	0.0864	0	40	2014	0	3	1	2	0	0
1026	88866	80603	84244	26397	0.0864	1	40	2014	2	1	1	1	0	0
1027	88867	80603	84244	26397	0.0864	0	40	2014	2	1	1	1	0	0
1028	88949	81962	84353	26410	0.1496	1	56	2015	0	3	1	2	0	0
1029	88947	81962	84353	26410	0.1496	0	56	2015	2	1	1	1	1	1
1030	88946	81962	84353	26410	0.1496	1	56	2015	0	3	1	2	0	0
1032	88945	81962	84353	26410	0.1496	1	56	2015	0	3	1	2	0	0
1033	88948	81962	84353	26410	0.1496	1	56	2015	0	3	1	2	0	0
1034	88950	81962	84353	26410	0.1496	0	56	2015	2	1	1	1	1	1
1035	90350	89507	82857	26685	0.1733	1	46	2015	0	3	1	2	0	0
1036	90349	89507	82857	26685	0.1733	0	46	2015	1	0	0	0	0	0
1037	90346	89507	82857	26685	0.1733	0	46	2015	1	0	0	0	0	0
1038	90343	89507	82857	26685	0.1733	1	46	2015	0	3	1	2	0	0
1039	90348	89507	82857	26685	0.1733	1	46	2015	0	3	1	2	0	0
1040	90347	89507	82857	26685	0.1733	0	46	2015	0	3	1	2	0	0
1041	90344	89507	82857	26685	0.1733	0	46	2015	0	3	1	2	0	0
1042	90345	89507	82857	26685	0.1733	0	46	2015	0	3	1	2	0	0
1043	86499	70362	79645	25899	0.1466	0	45	2015	0	3	1	2	0	0
1044	86497	70362	79645	25899	0.1466	0	45	2015	2	1	1	1	0	0
1045	86498	70362	79645	25899	0.1466	1	45	2015	0	3	1	2	0	0
1046	86500	70362	79645	25899	0.1466	1	45	2015	1	0	0	0	0	0
1047	89041	85998	85566	26430	0.3504	1	38	2015	1	0	0	0	0	0
1048	89040	85998	85566	26430	0.3504	1	38	2015	2	1	1	1	0	0
1049	89213	85942	85787	26464	0.1806	0	43	2015	0	3	1	2	0	0
1050	89212	85942	85787	26464	0.1806	1	43	2015	1	0	0	0	0	0
1051	89211	85942	85787	26464	0.1806	1	43	2015	0	3	1	2	0	0
1052	89208	85942	85787	26464	0.1806	1	43	2015	2	1	1	1	0	0
1053	89209	85942	85787	26464	0.1806	1	43	2015	2	1	1	1	0	0
1054	89207	85942	85787	26464	0.1806	1	43	2015	2	1	1	1	1	1
1055	89220	85161	80115	26465	0.2413	1	54	2015	0	3	1	2	0	0
1056	89216	85161	80115	26465	0.2413	1	54	2015	0	3	1	2	0	0
1057	89215	85161	80115	26465	0.2413	1	54	2015	0	3	1	2	0	0
1058	89214	85161	80115	26465	0.2413	1	54	2015	0	3	1	2	0	0
1059	89218	85161	80115	26465	0.2413	0	54	2015	0	3	1	2	0	0
1060	89219	85161	80115	26465	0.2413	0	54	2015	0	3	1	2	0	0
1062	89217	85161	80115	26465	0.2413	0	54	2015	0	3	1	2	0	0
1063	82601	73877	72326	25060	0.208	1	43	2015	2	1	1	1	1	1
1064	82602	73877	72326	25060	0.208	1	43	2015	1	0	0	0	1	1
25	90412	47693	39602	19229	0.2581	0	36	2002	2	1	1	1	1	2
34	90413	47057	45162	19261	0.127	0	53	2002	0	3	1	2	0	0
122	90414	53940	48954	20424	0.0794	1	42	2004	1	0	0	0	1	2
143	90415	37256	56080	21294	0.0054	0	42	2005	1	0	0	0	1	2
176	90416	57409	58965	21495	0.1624	1	45	2006	2	1	1	1	1	2
405	90417	50342	65389	22775	0.0512	0	35	2008	2	1	1	1	1	2
473	90418	75484	78491	25101	0.2377	0	41	2009	2	1	1	1	1	1
652	90419	74051	66071	24752	0.2726	0	42	2011	0	3	1	2	1	2
753	90420	80603	76810	25428	0.1159	1	38	2011	0	3	1	2	0	0
849	90421	83744	83724	26083	0.2908	1	41	2012	2	1	1	1	1	2
945	90422	78008	82817	0	0.234	0	52	2013	2	1	1	1	0	0
946	90423	78008	82817	0	0.234	0	52	2013	0	3	1	2	0	0
947	90424	78008	82817	0	0.234	0	52	2013	0	3	1	2	0	0
948	90425	78008	82817	0	0.234	0	52	2013	2	1	1	1	1	2
949	90426	78008	82817	0	0.234	0	52	2013	0	3	1	2	0	0
950	90427	78008	82817	0	0.234	0	52	2013	0	3	1	2	0	0
1031	90428	81962	84353	26410	0.1496	1	56	2015	1	0	0	0	1	2
1061	90429	85161	80115	26465	0.2413	0	54	2015	1	0	0	0	1	2
